# Supplementary material for: Indobufen versus aspirin in dual antiplatelet therapy: a retrospective study of effects on serum uric acid levels and gout attacks in patients post-coronary stenting
Source: PeerJ. 2026 Mar 27;14:e21020. doi: 10.7717/peerj.21020 (PMC13034863; doi:10.7717/peerj.21020)
Supplement: Supplemental Information 1 [file peerj-14-21020-s001.xlsx]

## Sheet: Sheet1
ID	Group	Gender	HBP	Diabetes	Age	BMI	Weight	CCR	CCR 30days	CCR 180days	CCR 1year	eGFR	eGFR 30days	eGFR 180days	eGFR 1year	CR	CR 30days	CR 180days	CR 1year	SUA	SUA 30days	SUA 180days	SUA 1year	HGB	HGB 30days	HGB 180days	HGB 1year	LDL	LDL 30days	LDL 180days	LDL 1year	ALT	ALT 30days	ALT 180days	ALT 1year	AST	AST 30days	AST 180days	AST 1year	PLT	History of gout	Follow-up of gout	MACE	Statins	ACEI	CCB	β-block		Note
A1	1	1	0	0	76	22.85						68.5549	73.7399	54.7939		98	92	119		372	441	370		115	129	149		2.47	2.54	5.04		28	12	19		16	15	13		299				1			1		Group：1-Aspirin；2-Indobufen Gender：1-Male；2-Female HBP、Diabetes：0-No；1-Yes History of gout：1-Has a history of gout Follow-up of gout：1-There was a recurrence of gout during the follow-up period MACE：1-There was an occurrence of MACE during the follow-up period Statins：1-Atorvastatin；2-Rosuvastatin ACEI、CCB、β-blocker：1-Take these medicien
A2	1	2	1	1	64	23.99						64.7034	78.9653	86.1264		82	69	64		590	403	343		138	140	139		2.64	2.64	2.69		28	41	52		14	24	20		178				1			1
A3	1	2	0	0	60	22.6						113.402	58.8792	80.0067		51	90	69		388	448	319		115		111		3.17		2.58		23	22	21		22	23	23		284				2		1
A4	1	2	1	1	69	22.73						57.2322	56.507	42.7024		90	91	116		423	383	413		120	112	111		3.34	1.74	2.25		16	13	26		12	13	15		232				1	1		1
A5	1	2	0	0	51	24.46						84.0951	99.0656	66.8144		68	59	83		378	462	496		122	117	118		2.53	2.12	1.42		21	32	50		20	30	31		273				1		1
A6	1	2	1	1	53	23.44						70.1832	102.286	79.3858		79	57	71		600	593	394		114		117		2.46	2.07	1.37		12	35	13		12	18	15		218		1		2	1
A7	1	2	0	0	60	26.18						68.4379	118.76	57.4046		79	49	92		362	384	399		94	98	154		3.49	3.85	4.24		16	10	49		19	18	27		331						1	1
A8	1	2	1	0	76	21.41						38.0619	30.8872	19.7982		126	151	222		395	495	544		113	115	89		1.4	1.58	2.57		11	14	8		15	16	7		159		1		1	1		1
A9	1	2	1	1	55	21.72						72.8401	92.1317	81.4324		76	62	69		449	413	382		118	122	127		1.68	2.09	2.22		24	60	19		23	36	13		209				1		1
A10	1	1	0	0	71	21.26						99.2091	74.7657	83.0415		72	92	84		361	445	400		136	128	135		2.87	1.97	3.83		14	46	14		16	33	12		237		1		2			1
A11	1	2	1	1	53	24.67						79.3858	80.6959	83.441		71	70	68		479	390	385		140	134	142		3.26	1.93	2.59		21		14		18		18		244				2
A12	1	2	1	1	76	20.31						54.0366	50.2753	50.2753		93	99	99		526	563	557		111	108	86		4.29	2.29	3.24		10	16	9		13	17	8		234				1	1	1
A13	1	2	1	1	75	18.83						45.5947	77.7625	75.2042		108	68	70		675	342	443		89	103	124		1.6		2.17		91	14	19		54	24	22		351
A14	1	2	1	1	59	20.67						63.1089	47.8706	59.0805		85	108	90		421	658	441		131	135	125		2.39	2.5	2.48		14	15	21		14	16	20		318				1			1
A15	1	2	1	1	59	24.03						98.0943	76.4325	74.0536		58	72	74		406	416	336		125	125	124		1.6	1.64	1.73		36	65	39		48	74	49		310					1	1
A16	1	2	1	1	79							42.3873	50.4696	36.4262		114	98	130		544	428	481		99	81	134		1.58		1.45		16	8	31		20	16	36		296				1
A17	1	2	1	1	65	24.88						46.9386	35.9747	38.9325		108	136	127		701	646	465		138	138	144		3.74		4.29		49	60	62		53	83	90		190		1			1		1
A18	1	2	1	1	59	26.9						78.9581	50.0015	60.6327		70	104	88		421	661	495		119	136	127		1.58		1.45		20	21	11		29	32	21		209					1
A19	1	2	0	0	57	23.83						53.2988	45.291	28.1761		99	114	172		370	417	442		95	104	72		4.28	2.4	2.88		9	7	5		17	17	15		384						1
A20	1	2	0	1	65	23.19						72.6119	78.7172	64.5001		74	69	82		419	424	387		138	124	137		3.5	1.26	2.31		13	23	21		23	23	23		295							1
A21	1	1	1	1	73	21.12	64	55.7665	55.7665	55.1795	54.0418	72.5228	72.5228	71.6426	69.9407	94	94	95	97	455	545	475	423	132	128	122	127	2.83	2.29	1.65	1.57	21	12	9	12	20	18	17	17	250				1	1		1
A22	1	1	1	0	54	32.7	99	130.1	116.947	155.348	130.104	92.8703	82.1196	113.96	92.8703	80	89	67	80	672	569	386	399	160	159	146	143	3.15	1.5	1.2	1.67	38	22	20	26	24	19	17	19	265				2	1	1	1
A23	1	1	0	0	40	22.6	60	96.5127	106.304	97.7995	100.479	104.723	117.076	106.336	109.705	76	69	75	73	382	336	410	363	169	165	166	161	2.14	1.01	1.05	1.5	58	31	38	17	32	25	30	20	257				1
A24	1	2	1	1	51	27.4	65	113.42		107.345	107.153	112.117		105.215	87.0427	53		56	66	389		373	515	123		105	130	2.28			2.03	9		11	10	12		15	20	337				1		1	1
A25	1	2	1	1	68	22.8	57.5	62.35	82.9693	67.2181	72.3018	77.9995	89.9193	85.073	76.715	69	61	64	70	363	289	383	398	143	142	141	136	1.38	2.67	1.89	2.19	28	26	41	21	20	18	30	20	282				1	1	1
A26	1	1	0	1	63	25.3	68	73.57	61.5479	67.3787	68.0955	81.7048	66.4961	73.8176	74.7245	87	104	95	94	393	494	428	432	156	157	158	165	3.17	2.21	2.07	0.94	27	37	37	25	20	24	24	20	178				1			1
A27	1	1	1	0	61	25.4	65	73.85	67.5001	70.5338	70.5338	84.4787	76.1496	80.1126	80.1126	85	93		89	364	429		472	152	135		135	3.29	1.95		2.13	14	11		12	15	13		14	289				1	1		1
A28	1	1	0	0	50	26	70	100.022	101.338	89.5548	114.951	98.5865	100.085	86.7794	115.754	77	76	86	67	405	411	393	313	170	164	161	162	3.29	2.09	1.73	1.93	28	19	29	41	22	16	21	30	335				1
A29	1	1	0	1	60	27	69	67.48	72.5609	66.1585	64.8862	70.2674	76.4055	68.6799	67.158	100	93	102	104	415	427	467	504	140	151	157	154	3.39	1.9	1.51	1.45	55	30	32	31	28	23	24	23	153				2
A30	1	1	0	1	51	23.9	65	83.2	85.2064	82.234	85.2064	87.6058	90.0463	86.4313	90.0463	85	83	86	83	435	526	371	359	146	135	149	148	3.4	1.94	2.34	1.47	20	13	15	19	21	30	17	19	331				1	1
A31	1	1	1	0	49	25.2	72	88.02	77.0171	77.7649	83.4352	81.6348	69.9766	70.7612	76.7482	91	104	103	96	365	408	404	387	146	161	156	160	1.37	2.3	1.28	1.68	33	13	19	27	83	18	16	19	259				2
A32	1	1	1	0	69	28.1	86	106.64	96.9422	99.5273	98.2177	103.084	92.3469	95.1945	93.7505	70	77	75	76	402	410	373	388	132	144	143	132	2.88	1.57	2	2.21	18	17	25	23	17	17	20	20	219				2	1
A33	1	1	0	1	58	25.8	66	84.82	83.7486	85.9239	78.7635	94.2466	92.8713	95.6605	86.5216	78	79	77	84	398	408	448	435	136	134	157	146	2.75	2.14	4	1.61	22	26	24	19	27	20	26	20	253				1
A34	1	1	1	0	62	21	62	77.79	78.8264	75.7946	72.9874	95.8086	97.2843	92.9793	89.0167	76	75	78	81	446	428	449	435	129	145	142	153	3.15	1.52	1.86	2	15	27	27	23	9	21	22	22	167				1	1	1
A35	1	1	1	1	66	23.3	63	71.24	72.1426	67.0502	82.5981	89.1632	90.4669	83.1385	105.76	80	79	85	69	364	366	423	392	126	150	145	150	2.97	2.07	1.51	1.32	13	17	17	20	14	18	22	25	205				1		1
A36	1	1	1	0	45	31	94	131.529	131.529	136.461	147.525	92.3635	92.3635	96.372	105.444	83	83	80	74	356	386	360	399	153	145	145	137	3.83	1.88	2.31	2.9	17	51	26	15	20	30	26	16	208				1	1		1
A37	1	1	1	0	38	24.5	66	74.1426	76.2021	71.5637	79.133	68.3471	70.5427	65.6111	73.6828	111	108	115	104	437	513	544	490	168	161	162	156	1.16	3.39	3.29	2.99	18	33	25	26	19	24	20	24	210				1	1		1
A38	1	1	1	0	56	28.1	93	115.062	112.354	107.305	108.524	88.3529	85.9582	81.5156	82.5855	83	85	89	88	414	473	419	404	155	159	145	162	2.89	0.4	1.13	1.51	21	37	27	21	22	31	30	23	212				1		1
A39	1	1	1	1	67	22.9	60	51.49	49.1241	51.9857	39.3715	65.6703	62.2065	66.4066	48.1861	104	109	103	136	426	473	470	513	116	115	118	113	1.27	5.89	2.36	2.15	13	12	11	22	13	11	18	20	250				2	1
A40	1	1	1	0	73	24.1	68	68.76	73.2853	61.2053	58.6282	86.1138	92.6841	75.2888	71.6426	81	76	91	95	381	359	465	409	143	144	145	169	2.45	1.42	2.04	1.16	15	13	14	17	12	18	16	17	180				1	1	1
A41	1	1	0	1	46	27	78	109.31	104.225	100.712	106.706	93.2476	88.2608	84.8365	90.6903	82	86	89	84	427	457	467	503	164	171	156	165	2.08	1.45	1.54	1.54	35	40	30	46	22	22	18	22					1			1
A42	1	1	1	1	64	31.1	85	86.78		80.5848	80.5848	77.3269		70.9887	70.9887	91			98	405	445		480	153	140		140	2.78			1.97	15			14	19			14	318	1	1		1	1	1	1
A43	1	1	1	0	51	26.8	82.5	113.62	119.682	118.107	112.202	95.328	101.219	99.6835	93.9542	79	75	76	80	367	377	348	335	172	164	157	157	3.24	3.19	1.06	1.21	125	50	33	40	50	25	25	25	130				1	1	1
A44	1	1	1	1	65	23.5	68	70.8491	75.1171	65.6286	63.6196	80.1243	85.7198	73.3507	70.7657	88	83	95	98	411	467	396	384	148	142	142	142	2.65	1.53	2.11	1.77	19	33	26	20	20	32	34	21	265				1	1		1
A45	1	1	1	1	47	26.3	70	104.716	113.692	104.716	104.716	101.35	111.44	101.35	101.35	76	70	76	76	405	439	508	495	127	131	112	112	0.69	1.25	2.49	2.53	40	32	51	23	24	21	23	17	300				1		1	1
A46	1	1	1	1	55	24.5	75	111.334	109.766	90.6209	102.545	107.94	106.187	85.1166	98.1672	70	71	86	76	395	382	432	362	137	149	152	148	2.7	0.08	2.92	1.9	22	30	27	21	17	22	16	17	229				1	1		1
A47	1	2	1	1	68	30.4	64	46.94	56.9015	42.0023		49.682	51.4234	43.6974		102	99	114		366	396	373		145	148	158		1.4	1.22	1.07	1.12	63	27	56		43	24	36		243				1		1
A48	1	2	1	0	68	22.3	55	55.61	82.0521	69.7443	83.4668	71.9499	93.4459	93.4459	95.3076	74	59	59	58	378	442	323	341	133	135	135	137	3.65	1.14	1.44	1.78	9	18	18	8	18	10	10	17	273				2	1
A49	1	1	1	0	58	29	80	64.6739	64.1565	60.2974	59.8475	55.1994	54.6901	50.9118	50.4736	124	125	133	134	474	467	489	438	144	127	132	126	2.5	2.1	2.61		15	29	11	11	20	28	17	16	174				1	1		1
A50	1	1	1	1	43	29.4	87	145.305	145.305	141.324	161.197	111.628	111.628	108.106	125.833	71	71	73	64	466	569	509	471	139	137	144	142	1.89	1.71	1.73	1.73	23	29	22	39	17	18	17	27	247	1	1		1			1
A51	1	2	1	0	73	23.7	52	51.3153	56.7889	54.8529	62.6348	62.123	69.8309	80.9309	78.1903	83	75	66	68	377	387	390	397	137			124	5.21	3.49	1.85	1.61	20	24	17	20	19	23	21	22	251				2	1		1
A52	1	1	1	0	46	26.8	60	74.9442	77.4704	80.1729	76.6096	81.6522	84.8365	88.2608	83.7497	92	89	86	90	396	453	440	477	164	156	165	120	2.15	2.4	1.92	1.91	19	34	63	119	29	20	26	31	269			1	2	1	1	1
A53	1	1	0	0	54	21.6	76	88.7802	110.975	84.1076	91.8416	81.0676	104.877	76.164	84.302	90	72	95	87	441	491	472	488	163	137	140	138	5.13	3.02	2.73	1.14	23	37	29	34	40	26	23	27	395				1			1
A54	1	1	1	0	56	24.8	70	78.9919	73.3496	74.8778	76.4709	79.4517	72.9393	74.6957	76.5327	91	98	96	94	351	343	327	334	151	145	144	139	3.19	0.75	2.31	1.38	48	32	20	27	35	20	18	19	297				1	1	1
A55	1	1	0	0	54	22.6	60	76.9277	73.3496	77.8774	76.0008	90.2613	85.4342	91.5485	89.0075	82	86	81	83	395	374	291	389	136	144	131	135	2.94	2.18	2.42	2.28	16	26	42	23	17	23	17	22	230				1
A56	1	1	1	0	41	24.6	67	87.1914	82.7429	88.1392	84.4667	82.5457	77.705	83.582	79.5761	93	98	92	96	423	385	419	423	151	137	147	144	2.91	0.3	0.56	3.03	47	48	36	24	32	27	22	20	248				1	1	1	1
A57	1	1	0	0	63	24.3	67	64.3556	73.3354		75.9861	71.216	82.8021		86.2654	98	86		83	450	388		418	131	125		138	1.61	1.24		1.45	26	28		29	17	23		17	449				1	1		1
A58	1	1	0	1	63	24	71	94.132	68.9008	92.8246	84.5997	103.3	72.064	101.646	91.3253	71	97	72	79	397	427	588	459	147	150	138	147	3.5	4.21	3.16	3.06	26	34	29	22	27	34	25	23	225				1
A59	1	1	1	1	55	28.4	82	86.0685	85.2078	84.3642	88.7581	72.3539	71.5196	70.7031	74.9694	99	100	101	96	386	465	462	446	148	125	134	143	1.72	1.3	1.45	1.66	8	8	12	10	14	13	12	16	244			1	1		1
A60	1	1	0	0	34	36.2	95	164.14	166.358	143.146	159.877	109.903	111.618	93.8464	106.615	75	74	86	77	372	314	401	321	154		153	149	4.45	2.47	2.58	1.34	24	19	22	17	19	15	19	16				1	2			1
A61	1	1	1	0	65	24	63	59.5493	66.3941	63.4756	62.7857	71.6082	81.1881	77.0839	76.1178	97	87	91	92	437	406		382	122	124	123	125	2.43			3.37	17	46	15	28	28	33	19	27					1	1	1	1
A62	1	1	1	0	68	20	56.5	52.9054			67.2041	73.575			96.9675	94			74	379			478	141			128	2.84			2.18	10			15	15			18					1		1
A63	1	2	0	0	66	21.2	51	78.1982	76.8949		73.2332	94.0139	92.208		87.1598	59	60		63	373	310		405	133	129		124	2.12	1.8		2.83	19	20		13	16	21		16					1	1		1
A64	1	1	1	1	55	23.3	68	84.1192	81.2186	80.2956	67.2954	87.4595	83.9885	82.8881	67.6041	84	87	88	105	388	281	346	458	154	134	144	140	4.32	1.92	1.56	2.06	34	19	16	27	28	17	20	23					1		1	1
A65	1	1	0	0	40	30.1	91	142.624	137.342	142.624	148.329	101.63	97.2991	101.63	106.336	78	81	78	75	392	389	414	431	152	132	140	132	3.01	0.84	1.26	1.22	55	27	21	20	24	14	16	11					2			1
A66	1	1	1	1	67	21.2	62	81.3678	55.3301	62.1686	63.5978	107.229	68.7109	78.6013	80.6901	68	100	89	87	366	464	343	362	125	126	124	131	1.33	1.85	1.81	1.09	12	23	38	28	17	21	35	29				1	1	1		1
A67	1	1	0	0	60	24.3	72	74.9103		78.2396	67.0625	75.4683		79.3521	66.4204	94		90	105	404		398	468	153		147	153	2.39		1.53	1.6	73		23	18	47		22	20					1
A68	1	1	1	0	61	20.8	50	41.99	38.3242	40.5786	36.3071	59.6007	53.6376	57.2949	50.3932	115	126	119	133	473	431	372	448	127	129	141	142	2.84	3.37	1.45	1.47	16	21	41	28	22	19	24	17					1			1
A69	1	1	1	0	48	28.3	72.5	77.6575	54.7251		84.9379	69.4983	46.4056		77.0701	105	149		96	407	385		341	154	113		140	2.2	2.86		1.42	35	32		19	22	26		19					1	1	1
A70	1	1	1	0	56	21.8	63	69.5638	65.3479	69.5638	66.0147	77.4832	72.0898	77.4832	72.9393	93	99	93	98	401	370	327	366	160	145		151	2.44	2.05	2.94	1.94	38	51	55	46	43	36	31	29					1	1
A71	1	1	1	1	73	22	62	49.3033	461.658		50.7824	65.2605	862.377		67.525	103	11		100	402	388		461	122	114		123	1.79	1.26		2.1	13	17		15	18	18		26					1		1	1
A72	1	1	1	0	67	27.3	70	70.988	70.1904		60.0668	79.6329	78.6013		65.6703	88	89		104	389	425		482	170	164		170	3.49	1.87		2.13	23	19		17	20	18		19					1	1	1	1
A73	1	1	1	1	80	26.3	69	60.2515	62.483		59.5426	81.0538	84.5279		79.9544	84	81		85	419	267		436	143	146		152	1.37	1.13		1.47	31	33		24	26	24		26					1
A74	1	1	1	0	62	23.2	67	108.284	103.044	92.5906	99.8243	128.322	121.183	107.11	116.824	59	62	69	64	389	462	472	369	138	138	147	144	3.47	2.26	0.68	0.38	13	22	57	26	15	20	39	22					1	1	1
A75	1	1	1	0	57	25.7	67.5	97.8432	93.8222		102.224	107.16	102.094		112.716	70	73		67	428	449		407	137	128		128	1.79	1.25		1.43	27	23		11	22	18		14					1	1	1	1
A76	1	1	0	0	67	31.1	91	83.7219		82.8676	75.8974	71.169		70.3316	63.5502	97		98	107	506		436	371	167		164	162	2.15		3	1.14	19		12	16	19		13	13					1	1		1
A77	1	1	1	0	75	26.3	76	62.9075		72.7605	58.6322	70.3948		83.2655	64.9034	96		83	103	388		457	393	128		133	132	1.23		1.49	1.46	18		28	20	18		21	17					2		1	1
A78	1	1	1	0	70	24.6	71	62.6371	60.7579	56.7831	54.2482	70.539	68.1026	62.9876	59.7539	97	100	107	112	481	374	394	480	132	130	126	128	3.13	2.36	1.51	1.9	13	20	21	17	17	23	21	22					2	1
A79	1	1	1	0	65	21.5	62	57.4202	55.1903		52.1523	69.9414	66.8164		62.5903	99	103		109	465	446		532	143	140		135	1.6	1.29		0.97	27				25							1	1	1		1
A80	1	1	1	0	54	29.4	80	95.5768	97.7995	91.4213	98.9501	83.1974	85.4342	79.0372	86.5951	88	86	92	85	366	474	369	452	152	149	154	149	1.6	1.24	1.26	1.4	46	40	45	35	28	27	26	25					1			1
A81	1	1	1	1	48	28.9	74	90.4645	105.351	84.9259	104.034	80.9498	96.5084	75.2579	95.1176	92	79	98	80	573		424	492	167	152	149	140	2.62		1.22	1.19	24	17	40	25	24	15	25	20		1			1	1	1	1
A82	1	1	0	0	54	20.8	66	90.1153	73.8178	71.5348	100.563	97.0583	77.0998	74.3547	110.157	77	94	97	69	406	557	413	287	142	147	135	147	2.4	1.72		1.15	38	9	11	13	32	18	19	20					1	1		1
A83	1	1	1	0	37	31.2	87	120.382	140.446	130.414	112.936	86.4251	103.252	94.7885	80.2859	91	78	84	97	448	471	417	424	164	153	152	152	3.09	2.48	1.91	1.87	42	40	33	44	18	20	16	21					1	1		1
A84	1	1	1	1	56	27.7	82	75.8607	80.1956	84.2054	91.5276	63.1734	67.3572	71.2585	78.4559	111	105	100	92	434	551	514	495	158		155	148	2.96	1.41	1.48	1.36	20	24	20		17	23	18			1	1	1	1		1	1
A85	1	1	1	0	61	22.6	70	65.6349	75.1155		72.6924	67.6835	79.0863		76.1496	103	90		93	412	353		394	145	129		149	3.17			2.86	14	12		31	20	24		32					2	1
A86	1	1	1	0	62	27.3	79	81.0001		80.1384	61.746	75.8986		74.9676	55.4886	93		94	122	403		368	444	157		141	153	2.76		2.04	2.21	23		22	22	20		23	23					1	1		1
A87	1	1	1	0	68	22.9	60	63.6286	58.6797	66.8503	80.0178	84.9383	77.3613	89.9203	110.654	83	90	79	66	427	330	351	355	138	144	140	138	2.93	2.77	2.82	2.68	13	12	23	25	14	13	21	37				1	1		1	1
A88	1	1	1	1	43	28.4	85	63.3928	67.6474	79.9957	74.1137	44.0263	47.4535	57.5834	52.7255	159	149	126	136	445	512	517	411	162	153		173	2.94	0.99	0.76	0.83	44	28		59	24	19		31					1	1		1
A89	1	1	1	0	61	23.9	75	97.8821	85.215	79.5964	92.8625	99.1296	84.4787	78.0842	93.2867	74	85	91	78	422	310	337	315	140	125		124	4.53	3.3	3.67	2.38	11	17	23	36	17	17	16	20					2	1
A90	1	1	1	1	52	25.9	82	92.8581	95.886	91.8908	98.0168	76.7498	79.6451	75.8279	81.691	95	92	96	90	371	364	348	394	159	152	163	144	3.87	0.52	1.65	1.31	16	21	18	18	21	17	16	20					1	1		1
A91	1	1	1	0	64	30.1	90	89.9125	95.0211	95.0211	98.3748	75.4111	80.3769	80.3769	83.6594	93	88	88	85	426	375	419	369	134	127	138	146	2.21	0.8	0.58	0.38	27	36	22	20	21	21	15	18					2	1		1
A92	1	1	1	1	67	30.5	78	79.1009	75.6617	83.866	84.8888	79.6329	75.651	85.1941	86.3942	88	92	83	82	418	569	518	607	151	147		157	4.55	1.81	1.53	1.56	9	8	8	8	18	14	17	23		1	1		2	1		1
A93	1	1	1	0	41	24.2	69	90.7702	89.7941		95.9868	83.582	82.5457		89.1494	92	93		87	498	437		496	155	147		162	2.91	0.55			17	41			11	11							1			1
A94	1	1	1	1	55	25.7	70	72.7384	63.8056	80.8204	65.5301	71.5196	61.4833	80.7661	63.4049	100	114	90	111	428	436	368	348	128	141	131	145	1.36	0.73	1.51	1.36	32	87	31	54	19	37	20	27					1		1
A95	1	1	1	0	53	21.6	62.5	85.2219	99.2136		88.6308	95.9873	114.393		100.432	78	67		75	378	411		370	129	126		121	5.01			0.5	27	15		29	63	19		17					1	1		1
A96	1	1	1	0	73	22	60	43.4905	41.6477	36.6748	43.4905	58.6424	55.7844	48.171	58.6424	113	118	134	113	435	450	404	412	142	140	145	151	1.25	1.38	2.08	3.07	34	21	15	12	23	17	15	15				1	1	1		1
A97	1	1	1	0	65	24.9	79	65.2547	60.8679	54.4607	43.1147	61.2907	56.5609	49.7477	37.9919	111	119	133	168	495	705	344	531	97	117	116	120	5.11	2.01	1.4	3.56	19	20	11	18	34	40	30	47		1	1		1	1	1
A98	1	1	0	0	51	26	73.5	81.6015	85.9886		80.7772	74.3374	78.9683		73.4715	98	93		99	431	458		411	144	153		140	1.32	1.09			18	21		15	14	17		15					1			1
A99	1	2	0	0	57	25	60	77.0635	72.4764	71.6238	85.7468	69.1542	64.4261	63.5522	78.2218	79	84	85	71	480	426	417	416	127	125		125	3.77	3.52	2.35	2.02	39	60	27	32	30	27	23	22					1			1
A100	1	1	0	0	56	29.4	93	88.4271		85.2689	80.9332	65.2027		62.5229	58.8688	108		112	118	559		528	681	154		147	159	4.41				32				23						1		1			1
A101	1	1	1	1	68	26.9	87	77.3505	72.2425	80.6074	68.9883	69.3037	64.0496	72.6819	60.7319	99	106	95	111	387	524	231	403	153	162	157	153	1.24	1.29	1.2	1.35	28	29	22	30	31	30	26	27					2			1
A102	1	1	1	1	70	22	62	46.9524		44.5851	55.2669	59.1441		55.7164	71.3876	113		119	96	485		370	392	133		143	135	1.53		1.73	1.16	22		30	11	22		31	14					2	1
A103	1	1	1	1	54	28.7	91	99.6587	81.7713	87.7728	105.134	75.2492	59.8903	64.9909	80.0404	96	117	109	91	408		335	430	144	143	142	145	4.09	1.97	2.04	2.25	18	14	13	10	13	22	16	12		1	1		1	1	1	1
A104	1	2	1	0	67	24.4	61	64.8067	63.2996	62.572	69.7919	62.3464	60.6762	59.8721	67.9129	84	86	87	78	368	332	292	319	117	117	116	122	4.42	2.05	2.3	3.35	20	19	18	14	22	22	22	16					1	1	1
A105	1	1	1	0	61	25.4	70	97.9767	71.9191		80.4808	107.465	75.2155		85.6404	69	94		84	381	474		424	132	127		142	1.61	1.14		1.18	12	18		29	16	20		30					1	1		1
A106	1	2	1	0	67	31.3	80	73.6017	75.1512	68.6477	87.0654	52.8074	54.0924	48.7274	64.1045	97	95	104	82	480	323	409	370	108	120	112	115	1.77	2.29	1.21	1.83	15	16	11	7	18	20	16	14					1	1	1
A107	1	1	1	0	67	28.9	82.5	73.6247		68.171	75.9017	68.7109		62.8716	71.169	100		108	97	376		326	322	138		142	142	2.05		1.75	2.39	16		13	11	12		15	15					2
A108	1	1	1	1	71	27.7	80	71.0333	74.1557	64.8862	68.8588	72.0477	75.7146	64.9018	69.5086	95	91	104	98	425	446	403	426	151	133	149	154	3.17	0.45	0.57	1.32	21	20	16	18	14	17	16	19					1	1		1
A109	1	1	0	0	51	22.8	65	72.9085	88.4016	79.4621	75.2354	75.2225	93.9542	83.078	77.9996	97	80	89	94	452	370	329	412	138	152	153	139	2.16	0.81	1.4	1.24	32	69	42	23	30	44	39	25					2
A110	1	2	0	1	67	25.8	58	82.1594	77.2543		101.491	86.8942	80.9355		110.89	63	67		51	394	488		413	140	130		135	4.24	2.43		2.58	45	36		20	74	40		25					1
A111	1	1	1	0	50	35.9	100	161.801	157.178	154.964	159.456	113.792	110.049	108.262	111.891	68	70	71	69	433	386	415	422	150	135	146	135	5.17		3.09	2.46	53	24	30	29	33	18	22	19					1	1		1
A112	1	1	1	0	48	29.1	84	131.214	143.143	165.744	136.919	107.415	118.761	140.652	112.822	72	66	57	69	408	416	382	364	157	168	163	155	2.68	0.55	0.53	0.22	31	28	33	21	21	17	21	17					2	1	1	1
A113	1	1	1	0	57	24.9	72	101.467	94.8782	102.896	90.1929	103.732	95.9988	105.42	90.5492	72	77	71	81	432	496	408	352	152		142	157	3.49	2.81	0.91	0.39	27	31	37	48	26	26	28	37				1	2	1	1	1
A114	1	1	1	1	87	24.2	70	49.8401	64.7922	48.7683	49.2984	72.6545	98.3452	70.8544	71.744	91	70	93	92	466	446	352	372	143	150	151	151	2.1	1.54	0.5	0.89	24	19	8	20	22	21	16	21			1		1	1		1
A115	1	2	1	1	73	26	65	84.5073	118.31	120.999	126.761	85.3944	125.91	129.218	136.345	63	45	44	42	407	313	326	273	131	124	164	169	4.08	2.98	1.48	1.31	25	37	38	53	18	36	41	77					1		1
A116	1	1	1	1	61	27.7	80	46.2644	45.448	42.9231	46.8252	38.7509	37.9629	35.5396	39.2935	167	170	180	165	448	532	462	501	125	152	152	156	5.27	0.98	4.08	4.09	18	20		23	16	18		22		1	1		1			1
A117	1	1	1	0	63	22.8	69	83.2706	77.3227		78.2543	92.6778	85.0814		86.2654	78	84		83	428	391		372	137				2.53	2.14	1.29	1.79	27	71	63	25	22	75	43	24					1	1	1
A118	1	2	1	1	66	25.8	67	90.4645	118.846		79.7516	81.183	111.229		70.1934	67	51		76	373	316		290	144	138		129	3.88	3.23		2.07	44	31		20	40	25		20					2	1
A119	1	1	1	0	50	24.6	72	100.275		93.1972	96.6068	95.712		87.9586	91.6826	79		85	82	405		432	417	160		159	160	4		2.06	1.89	41		58	37	27		38	29					1	1	1	1
A120	1	2	1	1	77	27.1	65	62.5764	51.0828	62.5764	51.0828	64.1209	50.733	64.1209	50.733	80	98	80	98	390	417	435	466	92	99	101	99	2.84	1.08	1.45	1.84	20	14	15	12	18	17	17	18					2	1		1
A121	1	1	1	1	87	23.8	61	40.3298	42.4981	23.6666	30.1704	66.6993	70.8544	36.0563	47.7161	98	93	167	131	473	346	497	369	109	124	140	109	2.23	2.33	2.12	1.14	31	27	21	18	23	18	23	19					1	1		1
A122	1	1	0	0	55	19.9	57.5	51.956	53.3477	54.3176	50.2096	60.8667	62.752	64.0705	58.5119	115	112	110	119	525	460	440	494	142	133	124	134	5.38	1.15	1.18	2.73	30	35	27	34	85	32	26	32			1		1	1
A123	1	1	1	1	46	27.8	90	164.163	156.701	143.643	152.093	126.398	119.791	108.347	115.735	63	66	72	68	417	517	305	364	150	152	183	165	2.36	1.39	1.41	1.18	17	23	28	25	13	16	18	20		1	1		1			1
A124	1	1	0	0	53	25.1	70	83.6515	82.7221	75.2019	73.7128	82.4318	81.3757	72.9001	71.2367	89	90	99	101	368	362	417	470	148	149			2.1	2.12	1.68	1.23	15	15	37		20	22	30						2			1
A125	1	1	1	1	67	23	65	101.767	87.8899	81.7005	89.2421	131.446	110.987	102.017	112.96	57	66	71	65	421	329	331	388	149	135	151	151	2.38	0.93	0.91	1.35	22	16	9	22	15	14	10	20					2	1
A126	1	2	1	1	75	22.2	54	33.787	33.787	32.5072	33.0073	37.8178	37.8178	36.1695	36.8124	127	127	132	130	477	385	384	385	128	120	116	119	2.5	1.89		1.79	6	6		6	17	16		14					2	1		1
A127	1	1	1	1	53	26.1	80	81.0339	80.2694	83.4172	73.3496	68.1143	67.3733	70.4314	60.7164	105	106	102	116	369	438	404	499	141	154	174		2.01	0.48	1.97	2.09	22	28	65	18	20	24	36	18					2	1		1
A128	1	1	0	0	55	25.8	72	65.0579	68.0151	56.2531	71.9391	60.8667	64.0705	51.4636	68.3548	115	110	133	104	382	398	480	380	133	138	130	126	3.79	1.35	1.32	1.8	25	20	15	12	29	18	18	16					1	1		1
A129	1	1	1	0	44	26.4	78	105.219	110.29	110.29	138.697	87.8805	92.7859	92.7859	120.877	87	83	83	66	431	345	355	354	157	140	156	140	2.09	1.83	0.9	2.58	95	50	49	37	41	21	26	18					2	1		1
A130	1	2	0	1	63		0					53.4715	69.7985	84.8701	74.2304	97	77	65	73	367	442	468	511	110	112	104	101	4.4	1.02	1.56	1.35	39	23	13	19	28	31	20	24					1	1
B1	2	1	1	1	71	25.08						58.3775		68.699		114		99		619		327		146		125		5.2		2.38		21		16		21		19		368				1		1
B2	2	1	0	0	72	21.51						88.883		140.885		79		53		542	535	525		143		135		2.45		1.56		27		49		24		17		162				1
B3	2	2	1	1	68	26.56						63.912		27.554		82		170		442	435	400		135		122		2.75		1.64		26		13		26		18		261
B4	2	1	1	1	52	22.8	62	84.4295		87.7622	81.3406	94.953		99.2913	90.9555	79	69	76	82	464	451	411	430	167	159	158	153	2.23	2.2	1.76	1.52	40	69	53	32	21	34	26	20	241					1	1
B5	2	2	1	0	49	23.5	58	77.7388	96.3033	107.539		67.3592	86.2428	97.955	120.367	83	67	60	65	403		292	321	130	129	141	135	2.4		2.44	2.12	25	33	28		21	26	23		329				1		1
B6	2	2	0	0	62	20.7	51	70.4794	68.4941	68.4941		79.4759	76.898	76.898		69	71	71		370	311	320		122	117	118		4.07	2.52	1.13		8	15	16		13	20	17		186				2	1		1
B7	2	1	1	1	63	23.4	60	44.1244	40.6325	48.689	44.1244	52.3278	47.5788	58.623	52.3278	128	139	116	128	586	453	317	404	112	127	108	114	0.78	1.19	1.07	0.8	36	22	18	21	22	22	18	17	214				2		1
B8	2	1	1	1	71	24.2	70	53.6786	51.7951	51.7951	50.0394	60.834	58.3775	58.3775	56.0998	110	114	114	118	376	345	326	295	112	125	125	126	2.47	1.63	1.98	1.3	15	20	20	26	15	20	20	25	221				1	1		1
B9	2	1	1	1	59	26.2	67	64.4124		66.3447	47.3891	68.1431		70.5076	47.8194	103		100	140	471	452	317	374	188		99	172	2.88		2.12	1.71	41		13	20	35		11	20	284	1	1		1	1		1
B10	2	1	1	0	51		70	84.6237	86.547	91.7607	92.8797	82.0137	84.1684	90.0463	91.3147	90	88	83	82	518	447	439	404	150	154	160	149	3.11	2.16	2.61	2.58	37	64	46	32	27	38	33	25	212				2
B11	2	1	1	0	54	25.4	65	99.0397		80.397	81.3541	110.157		86.5951	87.7859	69		85	84	459		366	467	138		142	139	2.98		2.81	1.88	27		16	16	22		19	20	292				1		1
B12	2	2	1	1	72	21.9	50	28.2754		34.3511		32.2107		40.3227	47.0874	147		121	137	423		416	429	106		125	118	1.88		2.36	1.59	12		15	22	15		25	25	207				1	1	1	1
B13	2	1	0	1	60	26	75	104.79		111.136		106.05		113.501		70		66		402	357	305		141		148		1.93		2.67		46		23		24		19		288				2
B14	2	2	1	1	50	28.5	73	97.53	118.114	100.397	105.681	81.6561	84.4338	84.4338	74.2631	70	68	68	76	319	235		279	136	127	132	130	1.85	1.97		2.2	14	12	12	8	19	12	12	9	289				1	1		1
B15	2	2	1	1	74	23.5	55	52.39	70.4389	59.8731		72.9973	85.1588	85.1588		72	63	63		394	342			130	122	125		1.97		1.87		15	15	15		14	16	16		256				1			1
B16	2	1	1	0	52	24.4	73	77.76	99.4089	82.6663	77.7555	71.5127	94.953	76.7498	71.5127	101	79	95	101	549	386	359	385	144	147	147	149	5.56	5.11	4.09	4.54	12	27	16	22	17	22	21	25	203				1	1	1
B17	2	2	1	0	64	19.7	48	62.14	70.7882	56.5777	70.7882	91.0327	87.706	81.6917	87.706	61	63	67	63	361	292	299	342	134	131	133	132	1.02	1.49	1.72	1.4	35	35	17	34	26	37	24	35	220				1			1
B18	2	1	1	0	58	24.3			0			62.0791	60.214	64.055		112	115	109		640	539	400		162	160	162		3.81	2.71	2.35		34	23	25		34	25	23		201	1	1		2	1		1
B19	2	1	1	1	59	23	65	81.47	79.4621	79.4621	76.6242	92.5495	89.9175	89.9175	86.2219	79	81	81	84	426	433	431	471	143	144	151	158	1.22	1.61	1.68	1.66	26	23	23	43	22	21	21	27	174				1
B20	2	2	1	0	49	26	58.5	102.64	120.518	92.1959	116.213	110.619	110.619	97.955	106.073	54	54	60	56	399	439	386	373	128	135	124	131	3.27	2.97	2.82		14	12	18	10	15	13	16	14	294			1	2	1	1
B21	2	2	0	0	75	24.8	55	47.63	50.8188	38.6964	40.0956	66.3756	59.3027	52.2329	45.1123	78	86	96	109	373	345	359	381	112	108	94	97	3.91	1.62	0.75	1.45	9	45	41	15	20	44	47	22	228			1	1	1
B22	2	1	1	0	52	19.2	53	60.66	61.3087	60.6565	57.0171	77.6928	78.6576	77.6928	72.3386	94	93	94	100	378	326	348	326	159	135	146	137	1.8	0.17	1.48	1.44	36	44	27	33	27	29	24	27	208				1	1		1
B23	2	2	1	1	55	30.9	62	92.82		99.5666	109.196	97.5587		105.791	97.5587	59		55	59	367	356	342	314	126		137	133	1.4		1.87	1.9	24		17	16	18		19	19	236
B24	2	1	1	0	49	25.1	75	77.98	80.2262	80.2262	77.2548	67.7174	69.9766	69.9766	66.9943	107	104	104	108	542	513	469	480	131	144	125	140	1.28	3.58	0.98	3.45	50	44	34	27	26	24	23	20	180			1	1		1	1
B25	2	2	1	1	68	25.1	55	27.25	39.0409	40.3423	31.4356	31.5925	39.6565	49.682	30.8834	151	124	102	154	536	235	348	420	116	110	107	131	2.73	1.01	1.69	1.44	8	12	34	9	16	18	24	20	243	1	1	1	1	1	1	1
B26	2	2	1	0	72	24.7	60	61.44	74.4444	55.7843	66.5037	77.0997	79.7616	68.9645	70.0267	69	67	76	75	365	311		314	133	128	130	131	3.47	1.94	2.27	1.89	11	17	13	12	15	17	18	15	236				2
B27	2	2	1	1	74	29.2	71	56.62	93.9116	32.2471	37.4419	59.4645	88.389	31.0548	30.5869	86	61	151	153	436	325	351	397	120	119	114	117	2.09	2.24	2.99	2.3	17	18	14	14	16	14	15	15	176				1	1	1	1
B28	2	1	1	1	50	28.7	80	137.53	139.714	120.575	125.742	122.038	124.276	104.846	110.049	64	63	73	70	365	332	334	338	132	149	145	145	0.7	2.34	2.12	1.83	15	24	24	23	16	19	21	20	294				1	1
B29	2	1	0	0	49	20.8	60	79.46	79.4621	79.4621	76.722	89.5346	89.5346	89.5346	85.9813	84	84	84	87	371	351	349	330	147	144	151	144	1.46	1.33	1.4	1.47	46	28	42	14	29	23	27	18	205				2			1
B30	2	1	1	0	75	17.7	49	40.14	48.0697	48.0697	47.4835	69.558	85.6426	85.6426	84.4384	97	81	81	82	373	275		364	125	116		137	2.47	1.77	1.78	1.62	16	27	27	32	16	22	22	26	356				1	1
B31	2	1	1	0	53						0	100.432		127.474	114.393	75	68	61	67	451	422	461	448	152		151	159	4.02	3.03	1.64	1.36	27	17	22	45	19	17	22	35	289				2
B32	2	1	1	1	34	21.4	61	82.34	69.9526	80.6596	84.092	82.6585	68.4819	80.7149	84.6914	96	113	98	94	496	467	429	426	157	151	148	153	2.85	2.76	2.44	3.47	48	24	37	14	24	23	24	16	316				2	1
B33	2	1	1	1	35	23.3	95	210.25	141.795	141.795	137.015	146.986	93.2957	93.2957	89.6762	58	86	86	89	458	403		480	156	164	164	165	2.72	1.1		1.03	44	43	43	40	27	26	26	25	204	1			1	1		1
B34	2	1	1	0	51							90.0463		86.4313	92.6169	83		86	81	478	470	452	466	142	139	139	142				3.11	59		56	46	32		30	26	275				1			1
B35	2	2	0	0	68	26.7	60	84.7		76.0847		105.757		93.4459	86.6332	53		59	63	312	304	241	236	130		123	124	4.71		1.66	1.55	8		14	14	17		20	24	291				1
B36	2	1	1	1	35	30.6	99	181.54	189.669	195.505	208.325	118.312	124.447	128.876	138.676	70	67	65	61	465	337	256	272	172	167	178	170	1.11	1.25	0.41	0.7	40	35	67	24	25	23	39	14	339				2	1	1	1
B37	2	1	1	1	64	23.7	64	58.87	64.6327	64.6327		68.561	76.3578	76.3578		101	92	92		397	292	357		108	96	110		2.32	1.64	1.97		18	16	16		27	23	23		284				2			1
B38	2	2	1	0	66	28.9	65	56.16		58.1182		58.5005		60.8617	57.751	89		86	90	453		478	522	106		121	125	2.31		2.41	2.55	8		15	7	14		17	14	306				2	1	1
B39	2	1	1	1	58	27	78	76.66		69.1953		69.1542		61.4456	67.6218	102	91	113	104	426	420	433	397	152	152	156	149	1.3	1.46	1.34	1.42	29	37	35	23	25	26	27	23	152				2	1		1
B40	2	1	1	0	59	25.1	67.5	68.91	76.8274	76.8274		73.03	82.8001	82.8001		97	87	87		433	368	428		146		149		2.12	1.88	1.97		35	32	32		28	24	24		264				1	1	1	1
B41	2	2	1	1	76	25.7	70	68.4	69.3262	56.0874	58.2635	75.0023	65.2313	61.6171	53.3738	70	79	83	94	392	383	307	345	108	104	112	110	3.26	0.81	1.61	1.58	7	7	7	9	11	10	12	12	211				1			1
B42	2	1	1	0	44	26.8	81	99.02	105.623	95.0611	95.0611	78.4435	84.5088	74.8338	74.8338	96	90	100	100	509	467	583	427	152	150	168	163	3.57	1.37	1.54	1.54	42	110	46	45	28	64	32	37	251				1	1		1
B43	2	1	0	0	87	20.6	54	28.74	28.2159	28.6785	26.5059	50.8379	50.8379	51.8009	47.2992	124	124	122	132	566		365	460	101	100	103	100	1.48	1.19	1.26	1.4	26	39	28	25	30	37	34	37	184				1
B44	2	1	0	0	56	27.4	83	102.69	81.1736	86.0932	86.0932	88.3529	67.3572	72.0898	72.0898	83	105	99	99	524	482	409	455	159	164	159	162	1.65	1.53	1.69	0.7	27	58	22	22	17	31	18	26	196	1	1		1			1
B45	2	1	1	0	52	23	65	98.49	76.8425	76.8425		107.403	80.656	80.656		71	91	91		532	254	206		111	117	121		1.57	1.33	2.64		33	27	34		33	22	28		265				1	1	1	1
B46	2	2	1	1	54	23.8	55.6	73.07	121.781	101.401		81.7363	124.249	121.328	144.95	69	48	49	42	459	310	364	245	139	125	138	120	3.19	2.3	3.6	3.44	32	93	21	7	27	47	13	9	289				1	1		1
B47	2	2	0	1	64	22.9	55	62.95	82.4197	67.8675		78.9653	89.3405	86.1264		69	62	64		450	350	320		141	117	137		3.37		2.11		16		13		19		15		317				1
B48	2	1	1	1	74	22	60	55.64		52.6204		79.0787		74.1402		87		92		424	386	306		150		133		1.66				31		23		27		31		270				1	1		1
B49	2	1	1	1	62	23.4	60	74.3	77.3145	45.7702		94.3741	98.803	53.9547		77	74	125		365	346	387		146	126	131		2.87	2.11	1.6		16	16	18		14	14	17		335	1			1		1	1
B50	2	1	1	1	64	20.6	63	52.26	48.3744	47.204		60.8509	55.6583	54.1073		112	121	124		467	454	478		152	152	155		4.48	1.76	2.15		89	63	69		41	33	39		179				1			1
B51	2	1	1	1	47	27.6	72.5	111.39	100.52	93.6666	111.387	104.518	92.8414	85.5756	104.518	74	82	88	74	412	329	391	355	129	137	147	140	2.7	1.02	0.33	0.82	29	27	27	20	22	18	23	21	189					1		1
B52	2	1	0	0	59	21.8	63	86.64	77.9798	77.0171		103.009	91.2158	89.9175		72	80	81		409	375	344		140	142	130		2.6	1.41	1.29		23	24	27		24	26	24		251				2	1
B53	2	2	1	0	71	20.1	47	46.8	61.9461	48.1409	57.4572	73.6132	84.3307	76.0456	77.3189	72	64	70	69	367	222	262	243	125	128	139	135	3.43		2.32	2.04	11	11	18	14	16	16	25	19	260				1	1
B54	2	1	1	1	72	26.7	62	46.85	52.5922	52.5922		60.6615	69.3115	69.3115	100.538	110	98	98	71	426	499	310	316	148	157	157	136	1.55	1.87	1.48	1.77	12	9	9	7	25	21	21	16	189				1	1		1
B55	2	1	1	1	56	20.9	59	66.58		61.1988		79.4517		72.0898	83.6819	91	90	99	87	500	512	483	407	179	174	160	150	2.7		1.57	1.55	32	19	28	33	82	59	76	47	258				2	1	1	1
B56	2	1	0	0	65	19.8	54	55.63	57.5709	57.5709		79.0863	82.2785	82.2785	82.2785	89	86	86	86	599	354	351	275	134	137	132	137	2.02	1.66	1.74	2.48	15	25	23	15	15	28	28	25	288				2			1
B57	2	1	1	1	50	22.5	65	82.2	87.2145	78.5889	76.0807	85.6294	91.6826	81.3007	78.3138	87	82	91	94	396	396	392	327	180	170	157	173	0.46	1.5	1.84	0.55	51	70	24	19	18	36	21	18	251				1	1		1
B58	2	1	1	0	76	26.3	69	66.65	55.0871	55.655	65.8358	85.4126	68.5549	69.3712	84.2117	81	98	97	82	364	283	302	305	167	158	154	157	2.2	1.79	1.96	2.01	17	15	17	16	22	18	22	21	182				1	1	1
B59	2	1	1	1	42	27.9	75	83.1975	82.4342	80.9489		69.1239	68.3926	66.9725	66.9725	108	109	111	111	529	434	426	519	164	177	184	183	2.22	2.74	1.46	2.58	16	23	39	27	13	16	22	20	251				1	1
B60	2	2	1	0	66	22.5	55	85.7853	87.2904	67.1304	77.743	95.8869	97.8308	87.1598	85.5901	58	57	63	64	410	384	494	391	107	104	121	111	2.1		2.28	2.32	9	9	14	10	14	14	19	14	264				2	1	1	1
B61	2	1	0	1	60	29	92	76.9022	90.8844	70.1644	99.9728	58.623	71.0872	63.6157	79.3521	117	99	109	90	554	501	511	480	140	146	151	150	1.21	1.73	1.3	1.34	16	15	25	12	19	19	24	14	209				1	1		1
B62	2	1	0	1	78	26.2	73	60.1414		50.5705	57.6355	73.3521		72.4427	69.8365	92		93	96	498		435	435	144		149	158	1.89		2.7	2.2	52		43	62	36		34	43	159				1
B63	2	1	0	0	42	30.3	86.5	154.673	152.398	111.502	152.398	119.925	117.892	99.1602	117.892	67	68	79	68	368	333	328	391	156	159	158	169	3.97	2.16	1.18	1.12	48	55	51	43	23	22	29	24	305				1	1	1	1
B64	2	1	1	0	51	21.6	52	44.9024	41.2971		48.7733	55.623	50.5018		61.1924	126	137		116	424	449		514	153	130		135	2.2	1.18	2.16	3.23	31	29		28	29	26		24					1	1	1
B65	2	1	0	1	54	26	75	80.4601	83.0009	68.391	80.4601	73.4798	76.164	73.4798	73.4798	98	95	98	98	405	298	353	333	151	151	150	145	3.07	2.06	1.14	1.31	12	21	18	21	15	13	17	20				1	2	1		1
B66	2	1	1	1	67	28.4	90	89.2421	88.2614		100.397	77.5943	76.6111		88.8914	90	91		80	370	318		360	115	125		129	3.93	0.83		3.99	29	17		16	23	16		17		1			1			1
B67	2	1	1	1	82	21.3	60	46.2422	51.2564		49.4684	72.6112	81.7709		78.488	92	83		86	363	231		204	130	110		149	2.83	3.34		4.76	21	20		19	18	19		19					1	1
B68	2	1	1	0	56	24.1	65.5	86.2328	76.4337	77.26		94.9204	82.5855	100.866		78	88	74		453	449	334		152	144	137		0.91	0.76	0.39	0.53	28	21	22	20	20	16	19	17					1		1	1
B69	2	1	1	0	76	29.4	80	45.3563	47.0614	47.5026	53.4972	46.1842	48.1935	58.7646	55.8762	138	133	112	117	478	418	415	599	128	105	122	127	1.59	0.73	2.5	1.73	29	23	22	8	40	73	15	12						1	1	1
B70	2	1	0	0	63	24.9	72	59.9779	64.5477	56.4792	66.4461	60.4227	65.7658	68.003	68.003	113	105	102	102	410	405	410	372	149	148	146	119	3.92		1.68	1.72	20	57	46	36	18	28	30	21					2			1
B71	2	1	1	1	83	27.5	75	44.668			37.5983	54.8857			44.9891	117			139	628			445	134			147	2.9			0.47	18			27	18			27		1			1	1
B72	2	1	0	0	53	24	60	69.3632			66.4731	79.3377			75.5353	92			96	414			356	162			168	3.02			2.07	23			22	23			20					1
B73	2	1	1	0	35	32.7	100	138.024		104.911	141.057	85.2401		74.9232	87.4056	93		104	91	786		699	626	152		159	160	6.83		1.94	2.57	89		51	56	25		15	25		1			2	1		1
B74	2	1	1	0	63	24.3	67	73.3354	75.9861	65.3758	75.0815	82.8021	86.2654	87.4806	85.0814	86	83	82	84	366	340	326	345	145	143	137	135	3.21	0.86	0.88	2.13	19	23	41	25	17	20	22	19					1	1		1
B75	2	1	1	1	69	20.2	53	46.9413		43.4468	42.9929	69.9129		77.1324	63.1719	98		90	107	417		382	342	141		138	138	4.47	1.73	2.6	1.52	24	33	25	29	37	26	24	27					2	1		1
B76	2	1	1	1	48	32.3	100	167.865	181.402	149.373	181.402	116.718	127.646	123.054	127.646	67	62	64	62	448	387	402	390	151	155	165	156	2.72	1.14	0.52	1.62	30	42	39	33	26	23	26	23					1
B77	2	1	1	0	72	27.5	75	74.2228	69.2747		79.9323	82.806	76.4688		90.1993	84	90		78	419	382		398	115	142		141	1.72	0.26		0.84	14	21		20	22	30		26					2	1		1
B78	2	1	1	0	57	29.8	86	106.417	116.349	90.4541	110.458	89.2761	98.9591	89.2761	93.1997	82	75	82	79	437	409	374	401	153	152	148	142	2.98	2.57	2.64	2.41	16	54	54	50	12	24	24	20					1	1	1	1
B79	2	1	0	0	66	24.7	68	73.2332	69.119	57.4599	64.7536	84.2817	78.8416	76.8454	73.1237	84	89	91	95	496	378	334	357	129	120	124	135	4.01			0.38	40	67	18	27	30	24	15	18					1
B80	2	1	0	0	36	29.7	88	145.302	180.456	139.853	174.817	105.385	135.322	121.639	130.454	77	62	68	64	368	384	420	361	163	152	158	155	5.95	3.37	1.95	0.83	38	31	45	54	33	15	25	17					1	1
B81	2	1	1	1	54	35.5	101.5	76.2225	75.6819	65.7281	76.2225	48.6868	48.2885	49.502	48.6868	140	141	138	140	462	435	422	404	69	65	68	65	1.43		2.08	1.1	8	7	8	18	16	14	16	23					1	1	1	1
B82	2	1	1	0	50	23.8	68.8	83.1833	78.038	69.9373	78.8509	81.3007	75.5255	80.2817	76.4341	91	97	92	96	445	536	515	422	150	153	155	156	2.03	0.64	0.21	1.05	26	22	24	20	18	17	22	16		1	1		1		1
B83	2	1	1	0	58	20.8	48	54.6788	63.3123	43.0524	55.9504	81.9993	97.1145	75.0672	84.2038	88	76	95	86	373	329	442	324	140	142	146	146	3.16	1.7	2.83	2.72	7	8	32	14	18	17	44	25					1	1	1	1
